# Supplementary material for: A frameshift mutation in GON4L is associated with proportionate dwarfism in Fleckvieh cattle
Source: Genet Sel Evol. 2016 Mar 31;48:25. doi: 10.1186/s12711-016-0207-z (PMC4818447; doi:10.1186/s12711-016-0207-z)
Supplement: Supplementary file 5 — 10.1186/s12711-016-0207-z Annotation of ten candidate causal variants. The functional consequence of ten candidate causal variants was obtained from Ensembl using the Variant Effect Predictor tool. [file 12711_2016_207_MOESM5_ESM.txt]

##fileformat=VCFv4.0
##VEP=v82 cache=/data_ensembl/vep/ensembl/release-83/bos_taurus/83_UMD3.1 db=bos_taurus_core_83_31@ensdbweb-1-vip sift=sift5.2.2 genebuild=2011-09 dbSNP=143 assembly=UMD3.1
##miRNA=SO term for miRNA component containing the variant
##HGVSc_unshifted=Unshifted HGVS transcript notation
##HGVSp_unshifted=Unshifted HGVS protein notation
##CSN=Clinical Sequencing Nomenclature
##BLOSUM62=BLOSUM62 substitution score for the reference and alternative amino acids
##INFO=<ID=CSQ,Number=.,Type=String,Description="Consequence annotations from Ensembl VEP. Format: Allele|Consequence|IMPACT|SYMBOL|Gene|Feature_type|Feature|BIOTYPE|EXON|INTRON|HGVSc|HGVSp|cDNA_position|CDS_position|Protein_position|Amino_acids|Codons|Existing_variation|DISTANCE|STRAND|SYMBOL_SOURCE|HGNC_ID|CANONICAL|TSL|APPRIS|CCDS|ENSP|SWISSPROT|TREMBL|UNIPARC|SIFT|DOMAINS|HGVS_OFFSET|CLIN_SIG|SOMATIC|PHENO|miRNA|HGVSc_unshifted|HGVSp_unshifted|CSN|BLOSUM62">
#CHROM	POS	ID	REF	ALT	QUAL	FILTER	INFO
3	15079216	rs723240647	GCCC	GCC	.	.	CSQ=CC|frameshift_variant|HIGH||ENSBTAG00000020356|Transcript|ENSBTAT00000027126|protein_coding|20/31||ENSBTAT00000027126.5:c.4285_4287delCCCinsCC|ENSBTAP00000027126.5:p.Glu1430LysfsTer66|4285-4287|4285-4287|1429|P/X|CCC/CC|||1|||YES||||ENSBTAP00000027126||F1MP31|UPI0000EBC514||||||||||ENSBTAT00000027126.5:c.4285_4287delCCCinsCC_p.Glu1430LysfsX66|
3	15713943	rs524337907	G	C	.	.	CSQ=C|upstream_gene_variant|MODIFIER|PMVK|ENSBTAG00000017819|Transcript|ENSBTAT00000023689|protein_coding||||||||||rs524337907|1776|1|HGNC|HGNC:9141|YES||||ENSBTAP00000023689||F1MY26|UPI00005BBF8F|||||||||||
3	15713959	rs719431247	G	A	.	.	CSQ=A|upstream_gene_variant|MODIFIER|PMVK|ENSBTAG00000017819|Transcript|ENSBTAT00000023689|protein_coding||||||||||rs719431247|1760|1|HGNC|HGNC:9141|YES||||ENSBTAP00000023689||F1MY26|UPI00005BBF8F|||||||||||
3	15737755	rs723848297	C	T	.	.	CSQ=T|intergenic_variant|MODIFIER|||||||||||||||rs723848297|||||||||||||||||||||||
3	15737991	ss1457237026	GT	G	.	.	CSQ=-|intergenic_variant|MODIFIER||||||||||||||||||||||||||||||||||||||
3	15738244	rs720131431	TCCCC	TCCC	.	.	CSQ=CCC|intergenic_variant|MODIFIER||||||||||||||||||||||||||||||||||||||
3	15815016	rs723370534	G	A	.	.	CSQ=A|intron_variant|MODIFIER|KCNN3|ENSBTAG00000018249|Transcript|ENSBTAT00000024292|protein_coding||1/7|ENSBTAT00000024292.3:c.904-11318G>A|||||||rs723370534||1|HGNC|HGNC:6292|YES||||ENSBTAP00000024292||E1BHB0|UPI00005BBF6E||||||||||ENSBTAT00000024292.3:c.904-11318G>A|
3	15924914	rs717718209	G	A	.	.	CSQ=A|intron_variant|MODIFIER|KCNN3|ENSBTAG00000018249|Transcript|ENSBTAT00000024292|protein_coding||4/7|ENSBTAT00000024292.3:c.1560+1320G>A|||||||rs717718209||1|HGNC|HGNC:6292|YES||||ENSBTAP00000024292||E1BHB0|UPI00005BBF6E||||||||||ENSBTAT00000024292.3:c.1560+1320G>A|
3	16046490	rs720952332	T	C	.	.	CSQ=C|intron_variant|MODIFIER|ADAR|ENSBTAG00000007519|Transcript|ENSBTAT00000009896|protein_coding||6/13|ENSBTAT00000009896.5:c.2345-45T>C|||||||rs720952332||1|HGNC|HGNC:225|YES||||ENSBTAP00000009896||F1MUM9|UPI0002263AAA||||||||||ENSBTAT00000009896.5:c.2345-45T>C|
3	16131785	rs715250609	T	C	.	.	CSQ=C|intron_variant|MODIFIER|TDRD10|ENSBTAG00000011881|Transcript|ENSBTAT00000015765|protein_coding||2/10|ENSBTAT00000015765.4:c.141+5649A>G|||||||rs715250609||-1|HGNC|HGNC:25316|YES||||ENSBTAP00000015765||E1BGG8|UPI0002263B2B||||||||||ENSBTAT00000015765.4:c.141+5649A>G|
