# Supplementary material for: A frameshift mutation in GON4L is associated with proportionate dwarfism in Fleckvieh cattle
Source: Genet Sel Evol. 2016 Mar 31;48:25. doi: 10.1186/s12711-016-0207-z (PMC4818447; doi:10.1186/s12711-016-0207-z)
Supplement: Supplementary file 6 — 10.1186/s12711-016-0207-z Genotype distribution of ten candidate causal mutations for dwarfism in 1147 animals from the 1000 bull genomes project. Alternate allele frequency and genotype distribution of ten variants in 29 breeds (homozygous animals for the reference allele | heterozygous animals | homozygous animals for the alternate allele). Blue color indicates two variants that were not polymorphic among the 1147 sequenced animals. [file 12711_2016_207_MOESM6_ESM.xlsx]

## Sheet: dwarf_summary.csv
Chr	Position	NCBI Assay ID	Reference allele	Alternate allele	Animals sequenced per breed (number)a
					HOL (288)	FV (142)	ANG (121)	SIM (77)	JER (61)	BSW (59)	GV (34)	CHA (33)	LIM (32)	HER (31)	GCOM (30)	BBO (29)	ACO (28)	MON (28)	AYR (25)	NOR (24)	RED (23)	ANG_R (17)	RDC (16)	DANR (15)	BBL (10)	COM (9)	PIE (5)	ERI (2)	GAL (2)	High (2)	ROM (1)	SAL (1)	TYR (1)	unkn (1)
3	15079217	rs723240647	C	-	not polymorphic in the 1000 bull genomes data
3	15713943	rs524337907	G	C	0.0017 (287|1|0)	0 (142|0|0)	0.0041 (120|1|0)	0.013 (75|2|0)	0 (61|0|0)	0 (59|0|0)	0 (34|0|0)	0.0303 (31|2|0)	0.0625 (28|4|0)	0.0484 (28|3|0)	0.0167 (29|1|0)	0.0517 (26|3|0)	0.0536 (25|3|0)	0.1071 (22|6|0)	0.04 (23|2|0)	0 (24|0|0)	0 (23|0|0)	0.0294 (16|1|0)	0.0312 (15|1|0)	0.0333 (14|1|0)	0 (10|0|0)	0 (9|0|0)	0.2 (3|2|0)	0 (2|0|0)	0.25 (1|1|0)	0.25 (1|1|0)	0 (1|0|0)	0 (1|0|0)	0 (1|0|0)	0 (1|0|0)
3	15713959	rs719431247	G	A	0.0017 (287|1|0)	0 (142|0|0)	0.0041 (120|1|0)	0.013 (75|2|0)	0 (61|0|0)	0 (59|0|0)	0 (34|0|0)	0.0303 (31|2|0)	0.0625 (28|4|0)	0.0484 (28|3|0)	0.0167 (29|1|0)	0.069 (26|2|1)	0.0536 (25|3|0)	0.1071 (22|6|0)	0.04 (23|2|0)	0 (24|0|0)	0 (23|0|0)	0.0294 (16|1|0)	0.0312 (15|1|0)	0.0333 (14|1|0)	0 (10|0|0)	0 (9|0|0)	0.2 (3|2|0)	0 (2|0|0)	0.25 (1|1|0)	0.25 (1|1|0)	0 (1|0|0)	0 (1|0|0)	0 (1|0|0)	0 (1|0|0)
3	15737755	rs723848297	C	T	0 (288|0|0)	0 (142|0|0)	0 (121|0|0)	0.013 (75|2|0)	0 (61|0|0)	0 (59|0|0)	0 (34|0|0)	0.0455 (30|3|0)	0.0469 (29|3|0)	0.0161 (30|1|0)	0.0167 (29|1|0)	0 (29|0|0)	0 (28|0|0)	0.0893 (23|5|0)	0 (25|0|0)	0 (24|0|0)	0 (23|0|0)	0 (17|0|0)	0 (16|0|0)	0 (15|0|0)	0 (10|0|0)	0 (9|0|0)	0.1 (4|1|0)	0 (2|0|0)	0 (2|0|0)	0 (2|0|0)	0 (1|0|0)	0 (1|0|0)	0 (1|0|0)	0 (1|0|0)
3	15737992	ss1457237026	T	-	0 (288|0|0)	0 (142|0|0)	0 (121|0|0)	0.013 (75|2|0)	0 (61|0|0)	0 (59|0|0)	0 (34|0|0)	0.0455 (30|3|0)	0.0781 (27|5|0)	0.0161 (30|1|0)	0.0167 (29|1|0)	0 (29|0|0)	0 (28|0|0)	0.0893 (23|5|0)	0 (25|0|0)	0 (24|0|0)	0 (23|0|0)	0 (17|0|0)	0 (16|0|0)	0 (15|0|0)	0 (10|0|0)	0 (9|0|0)	0.1 (4|1|0)	0 (2|0|0)	0 (2|0|0)	0 (2|0|0)	0 (1|0|0)	0 (1|0|0)	0 (1|0|0)	0 (1|0|0)
3	15738245	rs720131431	C	-	0 (288|0|0)	0 (142|0|0)	0 (121|0|0)	0.013 (75|2|0)	0 (61|0|0)	0 (59|0|0)	0 (34|0|0)	0.0455 (30|3|0)	0.0625 (28|4|0)	0.0161 (30|1|0)	0.0167 (29|1|0)	0 (29|0|0)	0 (28|0|0)	0.0893 (23|5|0)	0 (25|0|0)	0 (24|0|0)	0 (23|0|0)	0 (17|0|0)	0 (16|0|0)	0 (15|0|0)	0 (10|0|0)	0 (9|0|0)	0.1 (4|1|0)	0 (2|0|0)	0 (2|0|0)	0 (2|0|0)	0 (1|0|0)	0 (1|0|0)	0 (1|0|0)	0 (1|0|0)
3	15815016	rs723370534	G	A	0 (288|0|0)	0 (142|0|0)	0 (121|0|0)	0.013 (75|2|0)	0 (61|0|0)	0 (59|0|0)	0 (34|0|0)	0.0303 (31|2|0)	0.0625 (28|4|0)	0 (31|0|0)	0.0167 (29|1|0)	0 (29|0|0)	0 (28|0|0)	0.0893 (23|5|0)	0 (25|0|0)	0 (24|0|0)	0 (23|0|0)	0 (17|0|0)	0 (16|0|0)	0 (15|0|0)	0 (10|0|0)	0 (9|0|0)	0 (5|0|0)	0 (2|0|0)	0 (2|0|0)	0 (2|0|0)	0 (1|0|0)	0 (1|0|0)	0 (1|0|0)	0 (1|0|0)
3	15924914	rs717718209	G	A	0 (288|0|0)	0 (142|0|0)	0 (121|0|0)	0.0065 (76|1|0)	0 (61|0|0)	0 (59|0|0)	0 (34|0|0)	0.0152 (32|1|0)	0.0469 (29|3|0)	0.0161 (30|1|0)	0 (30|0|0)	0 (29|0|0)	0 (28|0|0)	0 (28|0|0)	0 (25|0|0)	0 (24|0|0)	0 (23|0|0)	0 (17|0|0)	0 (16|0|0)	0 (15|0|0)	0 (10|0|0)	0 (9|0|0)	0 (5|0|0)	0 (2|0|0)	0 (2|0|0)	0 (2|0|0)	0 (1|0|0)	0 (1|0|0)	0 (1|0|0)	0 (1|0|0)
3	16046490	rs720952332	T	C	0 (288|0|0)	0 (142|0|0)	0 (121|0|0)	0.0065 (76|1|0)	0 (61|0|0)	0 (59|0|0)	0 (34|0|0)	0 (33|0|0)	0 (32|0|0)	0 (31|0|0)	0 (30|0|0)	0.0172 (28|1|0)	0 (28|0|0)	0.0357 (26|2|0)	0 (25|0|0)	0 (24|0|0)	0 (23|0|0)	0 (17|0|0)	0 (16|0|0)	0 (15|0|0)	0 (10|0|0)	0 (9|0|0)	0 (5|0|0)	0 (2|0|0)	0 (2|0|0)	0 (2|0|0)	0 (1|0|0)	0 (1|0|0)	0 (1|0|0)	0 (1|0|0)
3	16131785	rs715250609	T	C	not polymorphic in the 1000 bull genomes data
aHOL: Holstein, FV: Fleckvieh, ANG:Angus, SIM: Simmental, JER: Jersey, BSW: Brown Swiss, GV: Gelbvieh, CHA: Charolais, LIM: Limousin, HER: Hereford, GCOM: Guelph Composite, BBO: Beef Booster, ACO: Alberta Composite, MON: Montbéliarde, AYR: Ayrshire, NOR: Normande, RED: Red Holstein, ANG_R: Red Angus, RDC: Red Dairy Cattle, DANR: Danish Red, BBL: Belgian Blue, COM: Composite, PIE: Piedmonteser, ER…
